# Supplementary material for: Occurrence, composition, sources, and ecological-health risk assessment of polycyclic aromatic hydrocarbons in Chinese water bodies: a review
Source: PeerJ. 2025 Nov 21;13:e20300. doi: 10.7717/peerj.20300 (PMC12642917; doi:10.7717/peerj.20300)
Supplement: Supplemental Information 1 [file peerj-13-20300-s001.xlsx]

## Sheet: Sheet1
Types	Research Areas	PAHs components concentrations (ng/L)
		Nap	Ace	Acy	Flu	Phe	Ant	Fla	Pyr	BaA	Chr	BbF	BkF	BaP	DahA	IcdP	BghiP
Rivers	Tiaozi River	667.4	81.8	0	25.6	20.6	18.6	22.2	25.3	211.7	199.5	0	0	0	0	0	0
	Hanjiang River	1.46	7.85	2.26	6.3	22.6	1.25	1.63	1.11	0.49	0.68	0.9	0.56	0.54	0.43	0.48	0.61
	Upper reach of Huaihe River	10.38	0	88.2	17.06	13.51	0.85	4.27	3.28	0.9	1.54	0.18	0.01	0	0.1	0.07	0.01
	Jiulong River	0	4.7	4.19	30.19	22.18	2.32	5.27	4.06	0.65	0.65	0.69	0.84	0.76	0	0	0
	Guanlan River	12.58	4.585	76.59	7.28	62.38	216.33	86.33	82.26	40.85	30.6	20.14	44.42	67.08	15.22	13.26	7.81
	Dongjiang River	104.75	12.75	29.65	46.15	136.35	29	59.4	48.25	0.85	2.85	1.9	0.8	0.75	0.95	1	1.15
	Yangtze River	153	5.44	5.56	4.67	18.2	1.25	4.04	5.5	0.15	0.51	0.08	0	0.45	0	0	0
	middle-lower Yangtze River	5.55619	1.19386	3.43575	7.88254	6.39157	2.16423	1.64649	1.79683	1.74058	1.39091	0.99977	1.37828	1.91851	0.966924	1.21341	1.36594
	liuxi river	144.02	8.6	2.66	25.23	53.3	7.78	8.05	6.64	2.65	0.8	0.96	0.28	5.35	1.86	0.26	0.39
	liaohe river	244.185	0	0	67.335	363.645	50.675	172.71	146.805	703.415	260.055	29.91	13.515	28.455	5.4	22.07	19.26
	Yinma River	72.43	11.47	7.07	20.87	47.93	5.3	4.3	12.93	5.27	15.6	4	16.8	1.4	13.77	3.7	0
	Songhua River Basin	32.36	2.5	5.96	2.54	6.82	0.56	0.72	0.8	0.1	0.26	0	0	0	0	0	0
	wangyang river	531.3	39.6	36.5	109.6	616.6	39.7	80.7	57.1	8.9	14	13.5	23	8.1	13	3.8	3.9
	Dongjiang River	124.5	8.03	8.38	13.77	20.45	1.56	6.17	4.9	1.38	7.31	0.54	0.46	0.35	0.42	0.41	0.45
	Beijiang River	26	2.9	0.1	3.8	4	0.4	0.7	0.8	0.5	0.2	0.6	0.1	1.5	0	0	0
	pengxi river	22.54	2.865	1.81	9.38	9.67	0.92	0.75	0.71015	0.01	0.01	0.075	0.02	0.005	0.0005	0.002	0.002
	maozhou river	200	2	3	13	38	1	8	20	0.2	3	2	0.4	0.2	0.1	0.1	2
	Yarlung Tsangpo river	1.66	0.755	1.985	1.39	5.47	1	2.79	1.215	0.94	1.465	1.23	1.235	1.715	2.405	1.76	1.275
	Han River	10.8	6.27	11.7667	10.3	10.4	15.4667	6.13333	4.3	1.1	0	0.733333	0	0	0	0	0
	Average	124.47	10.7005	15.2167	22.2288	77.8156	20.8487	25.0426	22.5135	51.6735	28.4432	4.12832	5.46412	6.24071	2.87486	2.53292	2.01173
Lakes and Reservoirs	Lake taihu	66.1333	58.5	192.433	363.667	156.667	250.667	306.667	222.667	62.9667	169.667	8.66667	5.43333	3.26667	0	0	0
	East Lake	23.6	1.4	0.1	4.2	13.8	2.7	6.8	4.8	4	3.3	14.5	13.7	0.8	0	0.1	0.2
	Bosten Lake	54.9	7.7	17.3	12.1	71.9	7.5	0.9	6.5	7.5	3.5	0	0	0	0	0	0
	Hongze Lake	90.1	12.4	21.9	14.5	31	4.2	6.8	32.1	1.7	3.2	2.2	1.6	2.4	3.4	3.3	0
	East Lake	14.35	1.32	0.69	4.08	7.46	1.06	2.38	1.63	0.69	0.75	0.43	0.33	0.58	0.03	0.41	0.75
	Wang Lake	15.82	3.5	0.58	2.93	10.1	2.11	1.08	0.99	0.5	0.94	0.29	0.63	0.7	0.24	0.52	0.39
	Shitou Koumen Reservoir	51	21.3	168	73.5	2.02	510	566	218	0.78	401	1.93	94	0.58	0	3.21	16.8
	Danjiang Kou Reservoir	51.5	0.68	0.8	40.39	35.13	0	3.83	6.58	0	0	1.6	0.09	5.95	0	0	0
	Fengshuba Reservoir	138.44	8.75	8.61	14.66	19.09	2.58	6.48	4.84	0.99	8.7	0	0	0	0	0	0
	average	56.2048	12.8389	45.6015	58.8919	38.5741	86.7574	100.104	55.3452	8.79185	65.673	3.29074	12.8648	1.5863	0.407778	0.837778	2.01556
Estuaries and Deltas	Daliao River Estary	22.24	3.61	6.05	14.97	68.35	4.17	47.58	154.88	1.5	11.54	7.12	0.76	2.28	0.76	0.73	0.93
	Yellow River Estuary	6.62	2.73	0.59	4.03	4.01	4.03	3.72	7.49	1.13	2.31	1.97	0.94	1.61	9	1.09	1.25
	Yangtz River Delta	8.91	2.4	7.72	1.63	49.28	4.06	23.7	19.35	4.42	5.69	6.03	1.01	1.3	0	1.23	1.54
	Pearl River Delta	146	2.44	2.59	5.99	10.8	2.47	1.98	1.57	0.54	0.71	0.98	0.82	1.24	1.07	1	0.84
	Hai River Basin Estuary	245.68	18.13	208.37	166.01	206.08	69.9	64.26	47.07	10.79	9	5.01	4.73	6.17	0	2.72	2.11
	Jiulong River Estuary	0	2.81	1.64	0	21.76	2.72	8.6	2.25	0.5	0.36	0	0	0	0	0	0
	Average	71.575	5.35333	37.8267	32.105	60.0467	14.5583	24.9733	38.7683	3.14667	4.935	3.51833	1.37667	2.1	1.805	1.12833	1.11167
Coastal areas and marginal seas	LiaodongBay	152.47	68.84	1.96	132.04	449.31	22.75	74.91	278.92	5.13	8.01	4.88	0.58	0.92	0.28	0.55	0.46
	Yangpu Bay	698.05	0	16.67	212.56	185.69	11.075	20.3	35.41	3.43	4.8	3.26	0.735	0	0	0	0
	Qingdao bays	66.4778	44.525	0	28.125	56.5625	37.3	19.9375	42.4778	0	0	0	0	0	104.978	0	0
	Jiaozhou Bay	44.9	15.4	3.1	19.7	64.9	23.2	40.6	34.8	38.3	32.2	7.9	16.5	8	23	12.5	7.5
	Bohai Bay	194	7.9	1.5	23.2	45.2	5	11.6	27	0.8	0.9	1.3	0.5	0.6	0.3	0.6	0.5
	Dazhou Island of Hainan	180.002	14.595	5.885	14.4825	76.785	9.9625	9.795	30.16	0.6075	3.4775	3.055	0.3325	3.2675	0.9075	4.0775	3.105
	South China Sea	0	42.3	17.6	81.6	2.71	105	1.59	1.11	0.06	0.11	0	0.01	0.08	0.01	0.1	0
	Average	190.843	27.6514	6.67357	73.1011	125.88	30.6125	25.5332	64.2683	6.90393	7.07107	2.91357	2.66536	1.83821	18.4965	2.54679	1.65214
